# Supplementary material for: Glycyrrhizin Inhibits SARS-CoV-2 Entry into Cells by Targeting ACE2
Source: Life (Basel). 2022 Oct 26;12(11):1706. doi: 10.3390/life12111706 (PMC9697465; doi:10.3390/life12111706)
Supplement: Supplementary file 1 [file life-12-01706-s001.zip]

Archive with 1 entries (1 files):
- life-1930803-supplementary.pdf
